# Supplementary material for: Effect of Brown Algae and Lichen Extracts on the SCOBY Microbiome and Kombucha Properties
Source: Foods. 2022 Dec 22;12(1):47. doi: 10.3390/foods12010047 (PMC9818207; doi:10.3390/foods12010047)
Supplement: Supplementary file 1 [file foods-12-00047-s001.zip]

Archive with 1 entries (1 files):
- foods-2077495-supplementary.pdf
